# Supplementary material for: Massively parallel recordings in macaque motor cortex during an instructed delayed reach-to-grasp task
Source: Sci Data. 2018 Apr 10;5:180055. doi: 10.1038/sdata.2018.55 (PMC5892370; doi:10.1038/sdata.2018.55)
Supplement: Supplementary file 1 [file sdata201855-isa1.zip]

Archive with 4 entries (4 files):
- i_Investigation.txt
- s_study_Brochier.txt
- a_electrophysiology_Brochier.txt
- a_motor_Brochier.txt
