# Supplementary material for: Massively parallel recordings in macaque motor cortex during an instructed delayed reach-to-grasp task
Source: Sci Data. 2018 Apr 10;5:180055. doi: 10.1038/sdata.2018.55 (PMC5892370; doi:10.1038/sdata.2018.55)
Supplement: Supplementary file 1 [file sdata201855-isa1.zip › i_Investigation.txt]

# Investigation File generated for Scientific Data with Investigation File Authoring Tool version 0.1.0 on 07/03/2018 - This metadata file is CC0
ONTOLOGY SOURCE REFERENCE
Term Source Name	NCBITAXON	BTO	PATO	BAO	OBI	ERO	CMO	GO	CHMO
Term Source File	http://data.bioontology.org/ontologies/NCBITAXON	http://data.bioontology.org/ontologies/BTO	http://data.bioontology.org/ontologies/PATO	http://data.bioontology.org/ontologies/BAO	http://data.bioontology.org/ontologies/OBI	http://data.bioontology.org/ontologies/ERO	http://data.bioontology.org/ontologies/CMO	http://data.bioontology.org/ontologies/GO	http://data.bioontology.org/ontologies/CHMO
Term Source Version	2016AB	unknown	unknown	2.0	2014-08-18	2013-08-02	2.41	releases/2014-08-30	releases/2014-11-20
Term Source Description	National Center for Biotechnology Information (NCBI) Organismal Classification	BRENDA Tissue and Enzyme Source Ontology	Phenotypic Quality Ontology	BioAssay Ontology	Ontology for Biomedical Investigations	Eagle-I Research Resource Ontology	Clinical Measurement Ontology	Gene Ontology	Chemical Methods Ontology
INVESTIGATION
Investigation Identifier
Investigation Title
Investigation Description
Investigation Submission Date
Investigation Public Release Date
INVESTIGATION PUBLICATIONS
Investigation PubMed ID
Investigation Publication DOI
Investigation Publication Author List
Investigation Publication Title
Investigation Publication Status
Investigation Publication Status Term Accession Number
Investigation Publication Status Term Source REF
INVESTIGATION CONTACTS
Investigation Person Last Name
Investigation Person Mid Initials
Investigation Person First Name
Investigation Person Address
Investigation Person Phone
Investigation Person Fax
Investigation Person Email
Investigation Person Affiliation
Investigation Person Roles
Investigation Person Roles Term Accession Number
Investigation Person Roles Term Source REF
STUDY
Study Identifier	10.1038/sdata.2018.55
Study Title	Massively parallel recordings in macaque motor cortex during an instructed delayed reach-to-grasp task
Study Submission Date	23/10/2017
Study Public Release Date	10/04/2018
Study Description	http://www.nature.com/articles/sdata201855#abstract
Study File Name	s_study_Brochier.txt
Comment[Subject Keywords]	///;///;//
Comment[Manuscript Licence]	CC BY-4.0
Comment[Experimental Metadata Licence]	CC0
Comment[Supplementary Information File Name]	
Comment[Supplementary Information File Type]	x-zip-compressed
Comment[Supplementary Information File URL]	http://www.nature.com/articles/sdata201855#supplementary-information
Comment[Data Repository]	G-Node
Comment[Data Record Accession]	doi:10.12751/g-node.f83565
Comment[Data Record URI]	http://dx.doi.org/10.12751/g-node.f83565
STUDY DESIGN DESCRIPTORS
Study Design Type	stimulus or stress design	behavioral data analysis objective
Study Design Type Term Accession Number	OBI:0001396	ERO:0100130
Study Design Type Term Source REF	OBI	ERO
STUDY PUBLICATIONS
Study PubMed ID	""
Study Publication DOI	doi:10.3389/fncir.2013.00048
Study Publication Author List	""
Study Publication Title	""
Study Publication Status	published
Study Publication Status Term Accession Number	
Study Publication Status Term Source REF	
STUDY FACTORS
Study Factor Name
Study Factor Type
Study Factor Type Term Accession Number
Study Factor Type Term Source REF
STUDY ASSAYS
Study Assay Measurement Type	brain activity measurement	motor behavior
Study Assay Measurement Type Term Accession Number	CMO:0001737	GO:0061744
Study Assay Measurement Type Term Source REF	CMO	GO
Study Assay Technology Type	extracellular electrophysiology recording	multi-electrode array system
Study Assay Technology Type Term Accession Number	OBI:0000454	ERO:0001408
Study Assay Technology Type Term Source REF	OBI	ERO
Study Assay Technology Platform	""	""
Study Assay File Name	a_electrophysiology_Brochier.txt	a_motor_Brochier.txt
STUDY PROTOCOLS
Study Protocol Name	Subjects	Surgery and Array Location	Daily Routines	Task	Setup	Data Preprocessing
Study Protocol Type	selection	protocol	animal care protocol	presentation of stimulus	planned process setup	data transformation
Study Protocol Type Term Accession Number	OBI:0001928	OBI:0000272	OBI:0000715	OBI:0000807	CHMO:0002839	OBI:0200000
Study Protocol Type Term Source REF	OBI	OBI	OBI	OBI	CHMO	OBI
Study Protocol Description						
Study Protocol URI	""	""	""	""	""	""
Study Protocol Version						
Study Protocol Parameters Name	""	""	""	""	""	""
Study Protocol Parameters Name Term Accession Number	""	""	""	""	""	""
Study Protocol Parameters Name Term Source REF	""	""	""	""	""	""
Study Protocol Components Name	""	""	""	""	""	""
Study Protocol Components Type	""	""	""	""	""	""
Study Protocol Components Type Term Accession Number	""	""	""	""	""	""
Study Protocol Components Type Term Source REF	""	""	""	""	""	""
STUDY CONTACTS
Study Person Last Name	Brochier	Zehl	Hao	Duret	Sprenger	Denker	Grün	Riehle
Study Person First Name	Thomas	Lyuba	Yaoyao	Margaux	Julia	Michael	Sonja	Alexa
Study Person Mid Initials								
Study Person Email	thomas.brochier@univ-amu.fr	l.zehl@fz-juelich.de	""	""	""	""	""	""
Study Person Phone								
Study Person Fax								
Study Person Address								
Study Person Affiliation	Institut de Neurosciences de la Timone (INT), UMR 7289, CNRS-Aix Marseille Université, 13005 Marseille, France	Institute of Neuroscience and Medicine (INM-6) and Institute for Advanced Simulation (IAS-6) and JARA Institute Brain Structure-Function Relationships (INM-10), 52425 Jülich, Germany	Institut de Neurosciences de la Timone (INT), UMR 7289, CNRS-Aix Marseille Université, 13005 Marseille, France	Institut de Neurosciences de la Timone (INT), UMR 7289, CNRS-Aix Marseille Université, 13005 Marseille, France	Institute of Neuroscience and Medicine (INM-6) and Institute for Advanced Simulation (IAS-6) and JARA Institute Brain Structure-Function Relationships (INM-10), 52425 Jülich, Germany	Institute of Neuroscience and Medicine (INM-6) and Institute for Advanced Simulation (IAS-6) and JARA Institute Brain Structure-Function Relationships (INM-10), 52425 Jülich, Germany	Institute of Neuroscience and Medicine (INM-6) and Institute for Advanced Simulation (IAS-6) and JARA Institute Brain Structure-Function Relationships (INM-10), 52425 Jülich, Germany	Institut de Neurosciences de la Timone (INT), UMR 7289, CNRS-Aix Marseille Université, 13005 Marseille, France
Study Person Roles								
Study Person Roles Term Accession Number								
Study Person Roles Term Source REF								
Comment[Study Person ORCID]		0000-0002-5947-9939			0000-0002-9986-7477	0000-0003-1255-7300	0000-0003-2829-2220	
Comment[Funder]								
Comment[FundRef ID]								
Comment[Funder Term Source REF]								
Comment[Grant Identifier]								
