# Supplementary material for: Massively parallel recordings in macaque motor cortex during an instructed delayed reach-to-grasp task
Source: Sci Data. 2018 Apr 10;5:180055. doi: 10.1038/sdata.2018.55 (PMC5892370; doi:10.1038/sdata.2018.55)
Supplement: Supplementary file 1 [file sdata201855-isa1.zip › s_study_Brochier.txt]

Source Name	Characteristics[organism]	Term Source REF	Term Accession Number	Characteristics[organism part]	Term Source REF	Term Accession Number	Characteristics[sex]	Term Source REF	Term Accession Number	Protocol REF	Protocol REF	Protocol REF	Sample Name
trained Rhesus macaque	Macaca mulatta	NCBITAXON		motor cortex	BTO	BTO:0004348	female	PATO	PATO:0000383	Subjects	Surgery and Array Location	Daily Routines	monkey L
trained Rhesus macaque	Macaca mulatta	NCBITAXON		motor cortex	BTO	BTO:0004348	male	PATO	PATO:0000384	Subjects	Surgery and Array Location	Daily Routines	monkey N
