# Supplementary material for: Massively parallel recordings in macaque motor cortex during an instructed delayed reach-to-grasp task
Source: Sci Data. 2018 Apr 10;5:180055. doi: 10.1038/sdata.2018.55 (PMC5892370; doi:10.1038/sdata.2018.55)
Supplement: Supplementary file 1 [file sdata201855-isa1.zip › a_electrophysiology_Brochier.txt]

Sample Name	Protocol REF	Protocol REF	Protocol REF	Assay Name	Raw Data File	Comment[Data Repository]	Comment[Data Record Accession]	Comment[Data Record URI]
monkey L	Task	Setup	Data Preprocessing	monkey L	f83565d148510fede8a277f660e1a419.zip	G-Node	doi:10.12751/g-node.f83565	http://dx.doi.org/10.12751/g-node.f83565
monkey N	Task	Setup	Data Preprocessing	monkey N	f83565d148510fede8a277f660e1a419.zip	G-Node	doi:10.12751/g-node.f83565	http://dx.doi.org/10.12751/g-node.f83565
